# Supplementary material for: Prediction of Quality Substance Content of Hakka Stir-Fried Green Tea Based on Multiple Features of Near-Infrared Spectroscopy
Source: Foods. 2026 Feb 3;15(3):531. doi: 10.3390/foods15030531 (PMC12896664; doi:10.3390/foods15030531)
Supplement: Supplementary file 1 [file foods-15-00531-s001.zip]

Archive with 1 entries (1 files):
- foods-4088852-supplementary.pdf
